# Supplementary material for: Identification of a Potential Entry-Fusion Complex Based on Sequence Homology of African Swine Fever and Vaccinia Virus
Source: Viruses. 2024 Feb 23;16(3):349. doi: 10.3390/v16030349 (PMC10975062; doi:10.3390/v16030349)
Supplement: Supplementary file 1 [file viruses-16-00349-s001.zip]

Archive with 1 entries (1 files):
- viruses-2866724-supplementary.pdf
